# Supplementary material for: Climate, climate change and the global diversity of human houses
Source: Evol Hum Sci. 2024 Mar 20;6:e24. doi: 10.1017/ehs.2024.5 (PMC11058517; doi:10.1017/ehs.2024.5)
Supplement: Dunn et al. supplementary material 2 — Dunn et al. supplementary material [file S2513843X24000057sup002.zip]

Archive with 1 entries (1 files):
- S2513843X24000057sup002.R
